# Supplementary material for: Sanitary Waters: Is It Worth Looking for Mycobacteria?
Source: Microorganisms. 2024 Sep 27;12(10):1953. doi: 10.3390/microorganisms12101953 (PMC11509539; doi:10.3390/microorganisms12101953)
Supplement: Supplementary file 1 [file microorganisms-12-01953-s001.zip]

Archive with 1 entries (1 files):
- microorganisms-3145239-supplementary.pdf
